# Supplementary material for: Identification of Sjögren’s syndrome patient subgroups by clustering of labial salivary gland DNA methylation profiles
Source: PLoS One. 2023 Mar 2;18(3):e0281891. doi: 10.1371/journal.pone.0281891 (PMC9980741; doi:10.1371/journal.pone.0281891)
Supplement: S1 Table — (XLSX) [file pone.0281891.s006.xlsx]

## Sheet: sheet1
S1 Table. Demographic and clinical phenotype variables.
Variable name	Variable description
Gender	Gender of participant
ArrayTypes	Illumina Methylation Chip (450K or EPIC)
collection_phase	2 different sets of subjects genotyped in 2011 and 2013. The marker set versions for the phases are different.
famstatus	Family Status
site	Recruitment site
ptstatus	Participation status
race	Self-reported ethnicity of participant
agess	Self reported Age of Sjogrens syndrome onset at screening
ssa	Anti-SS-A result
ssb	Anti-SS-B result
ssab	Result of Anti-SS-A or Anti-SS-B
ssanb	Result of Anti-SS-A and Anti-SS-B
rf	Rheumatoid Factor result
ana	Detection of antinuclear antibody (ana) at the 1:40 concentration level
anatiter	Antinuclear Antibody Titer result
igg	Immunoglobulin G (IgG) result
c3	Complement Component 3 (C3) result
c4	Complement Component 4 (C4) result
antihepc	Anti-Hepatitis C result
uws	Unstimulated whole salivary flow rate
uwslt5	Unstimulated whole salivary flow rate < 0.5 ml/5 min
rparenlg	Right Parotid Gland enlargement
lparenlg	Left Parotid Gland enlargement
lsgdx	Labial Salivary Gland biopsy diagnosis
fscalc	Labial Salivary gland large enough to support focus score calculation
focus	Focus score; not measured for patients whose LSG biopsy diagnosis was within normal limits, non-specific chronic inflammation, or sclerosing chronic sialadenitis
fs	Focus score >=1
ossr	Ocular SICCA score right eye
ossl	Ocular SICCA score left eye
oss	Max Ocular SICCA score >= 3
tbur	Tear Break-Up Time right eye >= 10 seconds
tbul	Tear Break-Up Time left eye >= 10 seconds
tbur_time	Tear Break-Up Time right eye if less than 10 seconds
tbul_time	Tear Break-Up Time left eye if less than 10 seconds
sch	Mean of Schirmer1 test <= 5 mm in 5 minutes
smoker	Cigarette use
cigday	Cigarettes smoked per day
drymouth	Dry mouth symptoms
liqmouth	Need liquids for swallowing
dryeye	Dry eye symptoms
arttears	How often artificial tears used
griteye	Gritty or scratchy sensation in eye during last week
antichol	Anticholinergic drug use
aecg	Meets American European classification for primary Sjogren's Syndrome
sf12v2_1	SF-12v2 Health Survey - General Health
sf12v2_2	SF-12v2 Health Survey - Health limits moderate activities
sf12v2_3	SF-12v2 Health Survey - Health limits climbing stairs
sf12v2_4	SF-12v2 Health Survey - Accomplished less as result of physical health in past 4 weeks
sf12v2_5	SF-12v2 Health Survey - Physical health limited kind of work in past 4 weeks
sf12v2_6	SF-12v2 Health Survey - Accomplished less as result of emotional problems in past 4 weeks
sf12v2_7	SF-12v2 Health Survey - Did work less carefully than usual as result of emotional problems in past 4 weeks
sf12v2_8	SF-12v2 Health Survey - How much pain interfered with normal work in past 4 weeks
sf12v2_9	SF-12v2 Health Survey - Felt calm and peaceful in past 4 weeks
sf12v2_10	SF-12v2 Health Survey - Have a lot of energy in past 4 weeks
sf12v2_11	SF-12v2 Health Survey - Felt downhearted and depressed in past 4 weeks
sf12v2_12	SF-12v2 Health Survey - How much physical or emotional health interfered with social activities in past 4 weeks
self_ra	Self reported Rheumatoid Arthritis
self_sle	Self reported Systemic Lupus Erythematosus
ra	Physician confirmed Rheumatoid Arthritis
sle	Physician confirmed Systemic Lupus Erythematosus
otherctd	Physician confirmed Scleroderma or Other Connective Tissue disease
self_thy	Self reported Thyroid disease
self_liv	Self reported Liver disease
self_kid	Self reported Kidney disease
self_lymph	Self reported Lymphoma
self_aorild	Self reported Autoimmune or Interstitial Lung disease
thyroid	Physician confirmed Thyroid disease
liver	Physician confirmed Liver disease
kidney	Physician confirmed Kidney disease
lymphoma	Physician confirmed Lymphoma
othersys	Physician confirmed Other Systemic disease
eth2_n_eu	Grandparents Origin - Northern European
eth2_c_eu	Grandparents Origin - Central European
eth2_s_eu	Grandparents Origin - Southern European
eth2_e_eu	Grandparents Origin - Eastern European
eth2_m_ea	Grandparents Origin - Middle Eastern
eth2_e_me	Grandparents Origin - East Mediterranean
eth2_n_af	Grandparents Origin - North African
eth2_s_af	Grandparents Origin - Subsaharan African
eth2_n_am	Grandparents Origin - North American
eth2_n_in	Grandparents Origin - North American Indian
eth2_me	Grandparents Origin - Mexican
eth2_c_am	Grandparents Origin - Central American
eth2_ca	Grandparents Origin - Caribbean
eth2_s_am	Grandparents Origin - South American
eth2_l_in	Grandparents Origin - Latin American Indian
eth2_ch_h	Grandparents Origin - Chinese Han
eth2_ch_n	Grandparents Origin - Chinese Non-Han
eth2_ja	Grandparents Origin - Japanese
eth2_ko	Grandparents Origin - Korean
eth2_fi	Grandparents Origin - Filipino
eth2_s_as	Grandparents Origin - South-East Asian
eth2_in	Grandparents Origin - Indian sub-continent
eth2_oth	Grandparents Origin - Other
b_dry_eye_time	dry eye duration
b_dry_mouth_time	dry mouth duration
b_phq9_deprSeverity	PHQ-9 Depression Severity
bq21_painWork	During the past 4 weeks, how much did pain interfere with your normal work (outside and inside home)?
bq22_calmPeaceful	Calm and peaceful
bq24_downheartedDepr	Down hearted and depressed
bq27_downDepr	Feeling down, depressed
bq29_tiredLowEnergy	Feeling tired
bq38_dryvaginal	Have you had significant vaginal dryness
bq44_drymouth	Does your mouth feel dry?
bq56_painMouth	In the past year, have you avoided eating certain foods you wanted because they made your mouth hurt?
bq62_dryeyes	Do your eyes feel dry
bq69g_painEyes	Pain or burning in the middle of the night or upon waking in the morning
GC_like_formation	Presence of germinal center-like formation tested with H&E staining; only tested in individuals with focal or focal/sclerosing lymphocytic sialendenitis
