# Supplementary material for: Identification of Sjögren’s syndrome patient subgroups by clustering of labial salivary gland DNA methylation profiles
Source: PLoS One. 2023 Mar 2;18(3):e0281891. doi: 10.1371/journal.pone.0281891 (PMC9980741; doi:10.1371/journal.pone.0281891)
Supplement: S2 Table — (XLSX) [file pone.0281891.s007.xlsx]

## Sheet: Sheet1
S2 Table. Demographic and clinical variables compared in cases versus non-cases.
variable	cases	non-cases	proportion missing	p-value
Self reported age of Sjogrens syndrome onset at screening	49.12 (10.80)	46.10 (8.85)	0.4656	0.2038
Censored age at study visit with ages > 89 changed to 89	54.69 (11.94)	53.46 (10.82)	0	0.4527
Smoker
Proportion current smoker	0.015625	0.0597015	0	0.4139
Proportion former smoker	0.421875	0.41791
Proportion never smoker	0.5625	0.522388
Cigarettes smoked per day
Proportion less than 1	0.0625	0.0298507	0.542	0.6962
Proportion 1 - 10	0.203125	0.253731
Proportion 11 - 20	0.125	0.119403
Proportion more than 20	0.046875	0.0746269
Anticholinergic drug use
Proportion yes	0.390625	0.507463	0.0076	0.275704
