# Supplementary material for: Identification of Sjögren’s syndrome patient subgroups by clustering of labial salivary gland DNA methylation profiles
Source: PLoS One. 2023 Mar 2;18(3):e0281891. doi: 10.1371/journal.pone.0281891 (PMC9980741; doi:10.1371/journal.pone.0281891)
Supplement: S3 Table — (XLSX) [file pone.0281891.s008.xlsx]

## Sheet: Sheet1
S3 Table Demographic and clinical variables compared in mild versus severe cases.
variable	severe SS	mild SS	proportion missing	p-value
Self reported age of Sjogrens syndrome onset at screening	49.07 (11.06)	49.27 (10.56)	0.4656	0.2038
Censored age at study visit with ages > 89 changed to 89	53.80 (12.09)	56.17 (11.79)	0	0.3211
Smoker
Proportion current smoker	0.03	0	0	0.6871
Proportion former smoker	0.4	0.46
Proportion never smoker	0.58	0.54
Cigarettes smoked per day
Proportion less than 1	0.05	0.08	0.5625	0.6727
Proportion 1 - 10	0.23	0.17
Proportion 11 - 20	0.13	0.13
Proportion more than 20	0.03	0.08
Anticholinergic drug use
Proportion yes	0.4	0.375	0.0156	1
