# Supplementary material for: Identification of Sjögren’s syndrome patient subgroups by clustering of labial salivary gland DNA methylation profiles
Source: PLoS One. 2023 Mar 2;18(3):e0281891. doi: 10.1371/journal.pone.0281891 (PMC9980741; doi:10.1371/journal.pone.0281891)
Supplement: S4 Table — The column “geoID” contains subject IDs of methylation data in GEO (accession number GSE166373), the column “dbgapID” contains subject IDs of genotypes, demographic variables, and clinical data in dbGaP (accession number phs000672.v1.p1), the column “cluster” contains cluster assignment, and the column “SS” contains SS case status. (XLSX) [file pone.0281891.s009.xlsx]

## Sheet: Sheet1
S4 Table. Cluster Assignment of Study Subjects
geoID	dbgapID	cluster	SS
201388870018_R04C01	AS04_12042	2	1
201388870057_R05C01	AS05_00541	2	1
9326189042_R03C01	AS05_02451	3	0
7810920120_R05C01	AS05_04804	1	1
201388870057_R03C01	AS05_04959	4	1
9274651099_R06C02	AS05_06264	3	0
9326189034_R04C01	AS05_06954	4	0
9326189035_R01C01	AS05_07345	3	0
201388870056_R07C01	AS05_07590	1	1
9274651099_R02C02	AS05_07931	4	0
9326189035_R05C01	AS05_07937	4	0
201388870044_R05C01	AS05_08314	4	1
201394360041_R05C01	AS05_10603	4	1
201394360060_R08C01	AS05_10615	3	1
7810920093_R03C01	AS05_10953	1	1
201388870018_R06C01	AS05_10968	1	1
201388870017_R08C01	AS05_12833	3	0
7810920119_R01C01	AS05_13104	2	1
201388870018_R07C01	AS05_13428	3	1
201388870041_R03C01	AS05_13925	3	0
9326189035_R02C01	AS05_15374	1	1
201388870050_R05C01	AS05_15957	3	0
9326189035_R06C02	AS06_01110	1	1
201388870057_R02C01	AS06_01435	3	0
201388870041_R04C01	AS06_02619	4	0
201388870041_R01C01	AS06_02959	3	0
201394360060_R04C01	AS06_04390	3	0
201388870056_R02C01	AS06_06616	3	0
201388870015_R04C01	AS06_07009	2	1
201388870015_R08C01	AS06_07015	1	0
201388870037_R02C01	AS06_10769	2	1
201394360060_R05C01	AS06_11387	4	0
201388870017_R03C01	AS06_11845	4	0
201388870037_R03C01	AS06_12095	4	0
201388870044_R06C01	AS06_13313	3	0
7810920119_R04C01	AS06_13912	3	1
201394360060_R03C01	AS07_00056	3	1
201388870015_R03C01	AS07_01498	1	1
201388870044_R03C01	AS07_01756	1	1
201388870050_R02C01	AS07_01851	4	1
201394360042_R08C01	AS07_03095	2	1
201388870041_R06C01	AS07_03700	1	1
9326189042_R06C01	AS07_04613	3	0
201388870056_R04C01	AS07_05588	4	1
201388870057_R01C01	AS07_06193	4	0
201388870017_R06C01	AS07_06785	3	0
201388870041_R02C01	AS07_07454	3	0
201394360042_R06C01	AS07_07808	2	1
201394360041_R03C01	AS07_08975	4	0
201388870016_R05C01	AS07_09453	3	0
201388870018_R05C01	AS07_09807	3	0
201388870015_R07C01	AS07_10686	4	0
201388870057_R07C01	AS07_11924	2	1
201394360060_R02C01	AS07_12860	3	0
9326189035_R06C01	AS07_13894	1	1
201388870044_R02C01	AS07_13966	4	0
9326189035_R02C02	AS07_14761	4	1
201388870044_R07C01	AS08_00393	2	1
201388870050_R03C01	AS08_00712	3	1
201388870016_R08C01	AS08_00724	1	0
201388870057_R08C01	AS08_01409	1	1
201388870016_R06C01	AS08_01498	3	1
201394360041_R02C01	AS08_02866	3	0
201388870015_R02C01	AS08_03306	4	1
201388870041_R05C01	AS08_03545	3	0
9326189042_R04C01	AS08_03965	4	0
201388870050_R07C01	AS08_04487	4	0
201388870056_R06C01	AS08_05356	1	1
9326189042_R05C01	AS08_09073	2	1
201394360060_R01C01	AS08_11751	2	1
201394360060_R06C01	AS08_14058	1	1
201388870016_R01C01	AS08_16606	3	0
201388870017_R07C01	AS08_17875	2	1
201388870056_R08C01	AS08_18049	4	0
201394360042_R03C01	AS08_18596	1	1
201388870044_R08C01	AS09_00709	4	0
201394360054_R03C01	AS09_00898	1	1
9326189034_R04C02	AS09_02832	3	0
201388870016_R02C01	AS09_02876	4	1
201394360041_R01C01	AS09_02882	3	0
201394360054_R01C01	AS09_04951	3	0
201394360041_R07C01	AS09_07178	1	1
201394360060_R07C01	AS09_07580	2	1
201388870015_R01C01	AS09_07586	2	1
201388870041_R08C01	AS09_07671	3	0
201394360042_R01C01	AS09_08092	4	0
201388870018_R03C01	AS09_08732	3	0
9326189055_R02C01	AS09_09173	1	1
201394360042_R04C01	AS09_09438	3	0
201388870041_R07C01	AS09_14446	4	1
201388870015_R06C01	AS09_16572	3	0
201388870016_R07C01	AS09_16752	3	0
7810920120_R03C01	AS10_00606	3	0
201388870037_R01C01	AS10_00913	2	1
201388870050_R06C01	AS10_01330	4	0
201394360054_R05C01	AS10_01338	3	1
201394360054_R02C01	AS10_02691	4	0
7810920093_R02C02	AS10_04339	1	1
9326189042_R01C02	AS10_05459	4	0
201388870050_R04C01	AS10_05602	3	0
9326189042_R05C02	AS10_08075	3	0
9326189035_R05C02	AS10_09297	1	1
201388870056_R03C01	AS10_09633	3	0
9326189034_R01C02	AS10_11253	3	0
9274651099_R05C01	AS10_11850	4	0
201394360041_R08C01	AS10_19592	1	1
201388870016_R04C01	AS10_21577	3	1
201394360041_R04C01	AS11_02573	3	0
9326189035_R01C02	AS11_04271	4	1
201388870037_R05C01	AS11_10762	4	0
9274651199_R06C02	AS11_11176	3	0
201388870017_R02C01	AS11_11224	4	0
201388870037_R08C01	AS11_14603	2	1
201388870044_R04C01	AS11_15005	1	1
201388870057_R06C01	AS11_16802	3	0
201394360041_R06C01	AS11_17791	4	0
201394360042_R05C01	AS11_19547	3	1
201388870056_R01C01	AS11_21168	2	1
201394360054_R04C01	AS11_22328	3	0
201394360054_R08C01	AS12_00451	3	0
201388870050_R08C01	AS12_00923	4	1
201388870015_R05C01	AS12_04660	3	1
201388870037_R06C01	AS12_05703	3	0
201388870017_R05C01	AS12_08573	3	1
201388870017_R01C01	AS12_10542	1	1
201394360042_R07C01	AS12_11110	1	0
201388870037_R07C01	AS12_12135	4	1
201388870017_R04C01	AS12_13360	1	1
201388870044_R01C01	AS12_14900	3	0
201388870018_R02C01	AS12_18414	4	1
201388870018_R08C01	AS12_18515	3	0
