# Supplementary material for: Identification of Sjögren’s syndrome patient subgroups by clustering of labial salivary gland DNA methylation profiles
Source: PLoS One. 2023 Mar 2;18(3):e0281891. doi: 10.1371/journal.pone.0281891 (PMC9980741; doi:10.1371/journal.pone.0281891)
Supplement: S5 Table — Averages of self-reported SS symptoms, by patient cluster, determined from VAE-based clustering analysis. P-values were computed using Kruskal-Wallis test for ordinal or continuous clinical phenotypes, and computed using chi-square test of independence for categorical or binary phenotypes. Refer to S3 Table for key of clinical phenotype abbreviations. Note the average is equivalent to proportion for binary phenotypes. (XLSX) [file pone.0281891.s010.xlsx]

## Sheet: Sheet1
S5 Table. Analysis of SS-related symptoms, by cluster
Variable name	Variable description	Cluster 1	Cluster 2	Cluster 3	Cluster 4	p-value
bq29_tiredLowEnergy	Feeling tired	2.80769	3	3.09615	2.69444	0.4458
bq21_painWork	During the past 4 weeks, how much did pain interfere with your normal work (outside and inside home)?	2.84615	2.41176	2.94231	2.69444	0.509889
bq69g_painEyes	Pain or burning in the middle of the night or upon waking in the morning	2.19231	2.35294	2.37255	2.27778	0.98034
bq22_calmPeaceful	Calm and peaceful	3.07692	2.76471	2.82692	2.86111	0.521681
b_phq9_deprSeverity	PHQ-9 Depression Severity	2.15385	2.17647	2.36538	2.02778	0.60357
bq27_downDepr	Feeling down, depressed	1.57692	1.52941	1.84615	1.58333	0.522883
bq24_downheartedDepr	Down hearted and depressed	2.30769	2	2.48077	2.11111	0.292337
bq38_dryvaginal	Have you had significant vaginal dryness	0.730769	0.705882	0.627451	0.857143	0.140173
bq56_painMouth	In the past year, have you avoided eating certain foods you wanted because they made your mouth hurt?	0.461538	0.705882	0.326923	0.611111	0.0124515
thyroid	Physician confirmed Thyroid disease	0.27	0.12	0.18	0.11	0.383
liver	Physician confirmed Liver disease	0.04	0	0.06	0	0.379
kidney	Physician confirmed Kidney disease	0	0	0.02	0.06	0.436
othersys	Physician confirmed Other Systemic disease	0	0	0.02	0	0.668
