# Supplementary material for: Identification of Sjögren’s syndrome patient subgroups by clustering of labial salivary gland DNA methylation profiles
Source: PLoS One. 2023 Mar 2;18(3):e0281891. doi: 10.1371/journal.pone.0281891 (PMC9980741; doi:10.1371/journal.pone.0281891)
Supplement: S6 Table — Averages of self-reported SS symptoms for severe SS cases and mild SS cases. Severe SS cases belong to clusters 1 and 2 and mild SS cases belong to clusters 3 and 4 from the VAE-based clustering analysis. P-values were computed using Wilcoxon rank sum test for ordinal or continuous clinical phenotypes, and computed using chi-square test of independence for categorical or binary phenotypes. Refer to S3 Table for key of clinical phenotype abbreviations. Note the average is equivalent to proportion for binary phenotypes. (XLSX) [file pone.0281891.s011.xlsx]

## Sheet: Sheet 1
S6 Table. Analysis of SS-related symptoms, by disease subgroup
	Mild SS	Severe SS	p-value
bq29_tiredLowEnergy	2.75	2.875	0.652512
bq21_painWork	2.66667	2.675	0.915005
bq69g_painEyes	2.78261	2.225	0.152757
bq22_calmPeaceful	2.79167	2.9	0.671359
b_phq9_deprSeverity	2	2.15	0.517291
bq27_downDepr	1.54167	1.5	1
bq24_downheartedDeprRev	2.25	2.15	0.760452
bq38_dryvaginal	0.708333	0.725	1
bq56_painMouth	0.583333	0.575	1
thyroid	0.13	0.2	0.669
liver	0.04	0.03	1
kidney	0.08	0	0.266
othersys	0.04	0	0.795
