# Supplementary material for: Identification of Sjögren’s syndrome patient subgroups by clustering of labial salivary gland DNA methylation profiles
Source: PLoS One. 2023 Mar 2;18(3):e0281891. doi: 10.1371/journal.pone.0281891 (PMC9980741; doi:10.1371/journal.pone.0281891)
Supplement: S7 Table — Gene set enrichment analysis of genes near DMRs that are hypermethylated in severe SS cases relative to mild SS cases. Candidate gene sets include GO gene sets from the Molecular Signatures Database (30), genes known to harbor differentially-methylated CpG sites between SS cases and non-cases (SS DMP genes) (9), and genes known to be differentially expressed between SS cases and healthy controls (SS DE genes) (57). n = number of overlapping genes; adj. p-value = Benjamini-Hochberg adjusted p-value. (XLSX) [file pone.0281891.s012.xlsx]

## Sheet: Sheet1
S7 Table. Top gene sets enriched for hypermethylated genes
Gene set	n	Overlap genes	p-value	adj. p-value
Autonomic nervous system development	5	EDNRB, TFAP2A, PHACTR4, HAND2, NAV2	9.21e-09	4.14e-05
Odontogenesis of dentin containing tooth	5	SOSTDC1, HAND2, HTRA1, GLI2,	3.21e-07	0.000721
BMP7	4	BMP7	1.15e-06	0.00145
Neural crest cell migration	3	EDNRB, PHACTR4, HAND2,	1.35e-06	0.00145
SEMA3E	3	SEMA3E	1.61e-06	0.00145
Response to auditory stimulus	3	CNTNAP2, FOXP2, TACR1	2.25e-06	0.00145
Embryonic camera type eye morphogenesis	3	TFAP2A, PHACTR4, BMP7	2.25e-06	0.00145
Regulation of cell fate commitment	4	DUSP6, SOSTDC1, NKX6-2	5.24e-06	0.00209
Dynein binding	3	RAB11FIP3, SNCA, RILP	6.04e-06	0.00209
Peripheral nervous system development	2	EDNRB, TFAP2A, HAND2, ERBB2	7.34e-06	0.00209
Embryonic eye morphogenesis	3	TFAP2A, PHACTR4, BMP7	6.04e-06	0.00209
Ventral spinal cord interneuron specification	2	NKX6-2, GLI2	7.34e-06	0.00209
