# Supplementary material for: Identification of Sjögren’s syndrome patient subgroups by clustering of labial salivary gland DNA methylation profiles
Source: PLoS One. 2023 Mar 2;18(3):e0281891. doi: 10.1371/journal.pone.0281891 (PMC9980741; doi:10.1371/journal.pone.0281891)
Supplement: S8 Table — Statistically significant DMRs (fwerArea ≤ 0.05) and their list of CpG sites. Here “region” refers to the location of the DMR relative to its closest gene, “value” is the average linear regression coefficients across CpG sites of a DMR, “area” is the absolute value of sum of linear regression coefficients for CpG sites of a DMR, “fwerArea” is the proportion of bootstraps with at least one candidate DMR area greater than observed DMR area, and “p.valueArea” is proportion of bootstraps with maximum bump area exceeding the observed area. For CpG site “island location”, “N_Shore” = north shore, “S_Shore” = south shore, “N_Shelf” = north shelf, and “S_Shelf” = south shelf, and “OpenSea” = open sea. (XLSX) [file pone.0281891.s013.xlsx]

## Sheet: sheet1
S8 Table. Genes near DMRs for SS
gene	region	gene length	chromosome	start	end	value	area	number CpGs	island location	fwerArea	p.valueArea
PSMB8-AS1	inside	2414	chr6	32812933	32813582	-1.18071	10.6264	9	S_Shore	0	0
LTA	overlaps 5'	2224	chr6	31539539	31540440	-1.32687	10.615	8	OpenSea	0	0
TRPC6	overlaps 5'	130278	chr11	101454317	101454823	1.37402	9.61816	7	Island	0	0
PSTPIP2	overlaps 5'	88748	chr18	43651835	43652398	1.49054	8.94323	6	Island	0	0
TTC23	inside	95859	chr15	99789622	99789855	1.59498	7.97488	5	N_Shore	0.004	0.00051164
TPTEP2	inside	96065	chr22	38714272	38714466	1.13081	7.91566	7	S_Shore	0.005	0.00063955
SLITRK3	overlaps 5'	9961	chr3	164913973	164914575	1.17979	7.07875	6	OpenSea	0.005	0.00063955
CELF4	promoter	306993	chr18	35146046	35146099	1.52847	7.64233	5	Island	0.005	0.00063955
ANKHD1-EIF4EBP3	inside	21394	chr5	139927164	139927271	1.47423	7.37115	5	Island	0.005	0.00063955
CLSTN1	promoter	95471	chr1	9884600	9884732	1.46842	7.34212	5	Island	0.005	0.00063955
SLC15A4	inside	30802	chr12	129279936	129280449	-1.40735	7.03673	5	Island	0.005	0.00063955
ZNF667	overlaps 5'	38077	chr19	56988398	56988813	1.36688	6.83441	5	Island	0.005	0.00063955
EDNRB	inside	80048	chr13	78493282	78493313	1.35876	6.7938	5	Island	0.005	0.00063955
POPDC3	promoter	22083	chr6	105628000	105628027	1.33653	6.68265	5	S_Shore	0.005	0.00063955
SNCA	inside	114197	chr4	90758406	90758537	1.32144	6.60721	5	Island	0.005	0.00063955
SOSTDC1	inside	69099	chr7	16505589	16505664	1.30019	6.50097	5	OpenSea	0.005	0.00063955
ZNF503-AS2	inside	7454	chr10	77163368	77163401	1.29119	6.45594	5	Island	0.005	0.00063955
CCDC80	inside	33964	chr3	112359488	112359648	1.27932	6.39658	5	OpenSea	0.005	0.00063955
SPIDR	inside	52648	chr8	48648813	48649326	1.80074	7.20296	4	N_Shore	0.005	0.00063955
PLA2G7	inside	31377	chr6	46702983	46703225	1.71038	6.84152	4	Island	0.005	0.00063955
VGLL4	inside	164676	chr3	11623526	11624023	1.61908	6.47632	4	OpenSea	0.005	0.00063955
CALD1	overlaps 5'	191316	chr7	134464123	134464295	1.23165	6.15823	5	OpenSea	0.006	0.00076746
CMYA5	promoter	110390	chr5	78985425	78985495	1.23047	6.15235	5	OpenSea	0.006	0.00076746
IER3	upstream	1351	chr6	30720108	30720484	1.20246	6.01231	5	OpenSea	0.006	0.00076746
WNT9B	overlaps 5'	35128	chr17	44928967	44929245	1.16119	5.80595	5	Island	0.006	0.00076746
PIK3CD	inside	77382	chr1	9714397	9714845	-1.54478	6.1791	4	S_Shore	0.006	0.00076746
SLC15A2	overlaps 5'	49863	chr3	121612956	121613703	1.5168	6.0672	4	OpenSea	0.006	0.00076746
HOXB3	inside	41399	chr17	46651225	46651745	1.51253	6.05013	4	N_Shelf	0.006	0.00076746
RBFOX2	inside	289802	chr22	36236649	36236760	1.50394	6.01575	4	OpenSea	0.006	0.00076746
GJB6	overlaps 5'	10433	chr13	20806477	20806663	1.50352	6.01407	4	Island	0.006	0.00076746
DZIP1	overlaps 5'	66504	chr13	96296844	96296997	1.46039	5.84156	4	Island	0.006	0.00076746
GRIA4	inside	372019	chr11	105481283	105481317	1.42423	5.69694	4	Island	0.007	0.00089537
HGF	overlaps 5'	15015	chr7	81399308	81399587	1.39784	5.59135	4	OpenSea	0.007	0.00089537
CYREN	inside	78461	chr7	134832770	134832939	-1.38254	5.53018	4	OpenSea	0.007	0.00089537
ADGRL2	inside	192025	chr1	82267682	82268588	1.37127	5.48508	4	Island	0.007	0.00089537
LY75-CD302	inside	136128	chr2	160654866	160655081	1.3646	5.45842	4	S_Shore	0.007	0.00089537
CACNB2	inside	281104	chr10	18629497	18629677	1.35044	5.40177	4	OpenSea	0.007	0.00089537
PCDHA9	inside	164572	chr5	140306181	140306213	1.34558	5.38233	4	Island	0.007	0.00089537
DOCK2	inside	379433	chr5	169407439	169407753	1.7966	5.3898	3	OpenSea	0.007	0.00089537
FAXDC2	overlaps 5'	32161	chr5	154230173	154230438	1.34217	5.36866	4	OpenSea	0.008	0.00102328
LINC00426	overlaps 5'	33629	chr13	30947713	30948122	-1.33573	5.3429	4	OpenSea	0.008	0.00102328
AIM2	promoter	14372	chr1	159046937	159047163	-1.32635	5.30539	4	OpenSea	0.008	0.00102328
NCKAP1L	overlaps 5'	45404	chr12	54891213	54891636	-1.31835	5.27339	4	OpenSea	0.008	0.00102328
DOCK9	inside	230508	chr13	99630462	99630583	1.30745	5.22978	4	OpenSea	0.008	0.00102328
LGMN	promoter	44895	chr14	93215207	93215468	1.27967	5.11868	4	OpenSea	0.008	0.00102328
RAB11FIP3	promoter	96813	chr16	474271	474528	1.26314	5.05258	4	N_Shore	0.008	0.00102328
TFAP2A	inside	10478	chr6	10415597	10415636	1.71656	5.14967	3	N_Shore	0.008	0.00102328
SPIDR	inside	81913	chr8	48572447	48572557	1.69591	5.08773	3	OpenSea	0.008	0.00102328
FAM13A	inside	343415	chr4	89978251	89978566	1.68497	5.0549	3	OpenSea	0.008	0.00102328
ZFP42	promoter	9274	chr4	188916724	188916867	1.25787	5.0315	4	Island	0.009	0.00115119
GCSAML	inside	69454	chr1	247712140	247712383	-1.25221	5.00885	4	OpenSea	0.009	0.00115119
PIK3CG	inside	41851	chr7	106505772	106505961	-1.2463	4.98519	4	N_Shelf	0.009	0.00115119
DTNA	inside	398554	chr18	32173084	32173227	1.24401	4.97603	4	OpenSea	0.009	0.00115119
CD6	overlaps 5'	48735	chr11	60738995	60739172	-1.24393	4.97571	4	OpenSea	0.009	0.00115119
ZFP28	inside	17853	chr19	57050359	57050620	1.2356	4.94239	4	Island	0.009	0.00115119
NRIP2	overlaps 5'	8456	chr12	2944163	2944493	1.23235	4.9294	4	OpenSea	0.009	0.00115119
FILIP1	promoter	185696	chr6	76203597	76203675	1.22667	4.90669	4	OpenSea	0.009	0.00115119
SLC39A13	inside	61044	chr11	47399893	47399998	-1.22275	4.891	4	Island	0.009	0.00115119
CNTNAP2	promoter	2304635	chr7	145813421	145813439	1.20914	4.83657	4	Island	0.009	0.00115119
HLA-E	inside	4693	chr6	30459595	30460484	-1.20313	4.81251	4	S_Shelf	0.009	0.00115119
ARID3A	inside	46766	chr19	947612	947936	-1.19957	4.7983	4	Island	0.009	0.00115119
FOXK1	inside	89144	chr7	4751906	4752170	-1.19696	4.78784	4	OpenSea	0.009	0.00115119
CREB5	promoter	526571	chr7	28338625	28338790	1.18755	4.75022	4	OpenSea	0.009	0.00115119
KIAA0930	inside	48527	chr22	45608428	45608465	1.1791	4.71641	4	OpenSea	0.009	0.00115119
GCNT2	inside	101012	chr6	10555808	10556523	1.17538	4.70152	4	OpenSea	0.009	0.00115119
RASSF1	inside	4366	chr3	50376006	50376409	-1.15627	4.62508	4	N_Shore	0.009	0.00115119
ADAMTS9	inside	72814	chr3	64670985	64671764	1.14351	4.57403	4	Island	0.009	0.00115119
CBX5	inside	49184	chr12	54653065	54653427	1.14289	4.57157	4	OpenSea	0.009	0.00115119
NKX6-2	promoter	1217	chr10	134600651	134600680	1.13165	4.52661	4	Island	0.009	0.00115119
PSPH	inside	105346	chr7	56160737	56160893	1.12215	4.48859	4	OpenSea	0.009	0.00115119
CIT	inside	191500	chr12	120242330	120242513	1.11544	4.46175	4	S_Shore	0.009	0.00115119
KCNB1	inside	111985	chr20	48099343	48099479	1.66304	4.98912	3	Island	0.009	0.00115119
WNK4	promoter	16435	chr17	40932508	40932520	1.65393	4.96179	3	Island	0.009	0.00115119
ATP10A	inside	23688	chr15	26108391	26108401	1.6162	4.8486	3	Island	0.009	0.00115119
SOX5	inside	188545	chr12	24102581	24102832	1.60901	4.82704	3	OpenSea	0.009	0.00115119
GRAMD1B	inside	96990	chr11	123430872	123431162	1.58944	4.76833	3	OpenSea	0.009	0.00115119
ZNF471	promoter	21057	chr19	57018933	57019016	1.58229	4.74688	3	Island	0.009	0.00115119
HAND2	promoter	3726	chr4	174451443	174451460	1.56485	4.69455	3	Island	0.009	0.00115119
CLPTM1L	inside	27002	chr5	1342124	1342200	-1.54256	4.62767	3	N_Shelf	0.009	0.00115119
ADGRA1	inside	60746	chr10	134901279	134901297	1.52341	4.57023	3	Island	0.009	0.00115119
IFI44L	promoter	25742	chr1	79085586	79085765	1.52204	4.56611	3	OpenSea	0.009	0.00115119
CLDN3	promoter	1273	chr7	73184656	73184671	1.5166	4.54981	3	Island	0.009	0.00115119
PID1	overlaps 5'	247368	chr2	230135789	230136146	1.5139	4.54169	3	Island	0.009	0.00115119
EVL	inside	120735	chr14	100531591	100532036	-1.51148	4.53443	3	OpenSea	0.009	0.00115119
DGKZ	inside	47649	chr11	46354562	46354574	1.49883	4.4965	3	Island	0.009	0.00115119
HTRA1	inside	53383	chr10	124221056	124221066	1.49771	4.49314	3	Island	0.009	0.00115119
GPR149	inside	92043	chr3	154145868	154146398	1.49666	4.48997	3	N_Shore	0.009	0.00115119
VPS13D	inside	102214	chr1	12538455	12538678	1.4918	4.4754	3	OpenSea	0.009	0.00115119
ADAMTS17	overlaps 5'	370540	chr15	100882162	100882213	1.48536	4.45609	3	Island	0.009	0.00115119
SPTBN1	downstream	13624	chr2	54900910	54901055	1.48045	4.44136	3	OpenSea	0.009	0.00115119
KLHL21	promoter	12145	chr1	6664103	6664268	1.47748	4.43244	3	S_Shore	0.009	0.00115119
DOK5	overlaps 5'	175444	chr20	53092040	53092334	1.47155	4.41466	3	Island	0.009	0.00115119
ZMYND8	inside	58586	chr20	45947025	45947226	1.46764	4.40292	3	OpenSea	0.009	0.00115119
NCOR2	inside	220900	chr12	124864528	124864681	1.09156	4.36623	4	OpenSea	0.01	0.0012791
GALNT15	inside	335684	chr3	16216094	16216215	1.08953	4.35812	4	OpenSea	0.01	0.0012791
INHBA-AS1	inside	85462	chr7	41742630	41743001	1.0828	4.33121	4	N_Shelf	0.01	0.0012791
NUMA1	inside	61033	chr11	71752230	71752997	1.04982	4.19927	4	OpenSea	0.01	0.0012791
SLC6A15	inside	31979	chr12	85306474	85306574	1.45349	4.36046	3	Island	0.01	0.0012791
PHACTR4	inside	130788	chr1	28764523	28765031	1.45066	4.35197	3	OpenSea	0.01	0.0012791
CDC73	inside	132854	chr1	193155273	193155806	1.44817	4.34451	3	OpenSea	0.01	0.0012791
GRAMD1B	promoter	96990	chr11	123396299	123396486	1.44804	4.34412	3	OpenSea	0.01	0.0012791
S100A16	inside	6147	chr1	153581494	153581655	1.43718	4.31155	3	OpenSea	0.01	0.0012791
TEKT3	promoter	37829	chr17	15245076	15245091	1.42696	4.28089	3	Island	0.01	0.0012791
LPCAT1	inside	62534	chr5	1489818	1489889	-1.42536	4.27607	3	Island	0.01	0.0012791
ERBB2	inside	40522	chr17	37856217	37856230	1.42175	4.26525	3	N_Shore	0.01	0.0012791
NR2F2	inside	7698	chr15	96876248	96876407	1.41176	4.23528	3	Island	0.01	0.0012791
GRB2	inside	87633	chr17	73316483	73316505	-1.41166	4.23497	3	OpenSea	0.01	0.0012791
PVT1	inside	145899	chr8	128808017	128808554	-1.40308	4.20925	3	S_Shore	0.01	0.0012791
LINC00472	overlaps 5'	6299	chr6	72130209	72130547	1.40194	4.20581	3	Island	0.01	0.0012791
FBXL13	inside	261980	chr7	102553432	102553457	1.39826	4.19477	3	OpenSea	0.01	0.0012791
APCDD1	inside	34073	chr18	10454681	10454989	1.39416	4.18248	3	Island	0.01	0.0012791
DGKD	inside	117590	chr2	234296312	234296834	1.39221	4.17662	3	OpenSea	0.01	0.0012791
BRD4	inside	75842	chr19	15391832	15391946	1.37656	4.12967	3	OpenSea	0.01	0.0012791
FAM3B	inside	53477	chr21	42688618	42688675	1.3749	4.1247	3	N_Shore	0.01	0.0012791
PSMB9	inside	5690	chr6	32822911	32823116	-1.36193	4.08578	3	S_Shore	0.01	0.0012791
FOXK2	inside	8825	chr17	80560980	80561122	-1.35826	4.07478	3	S_Shore	0.01	0.0012791
KRT222	overlaps 5'	9544	chr17	38821390	38821420	1.35765	4.07296	3	OpenSea	0.01	0.0012791
CHST13	overlaps 5'	19003	chr3	126243125	126243296	1.35684	4.07052	3	Island	0.01	0.0012791
FOXE3	inside	1980	chr1	47882265	47882322	1.35388	4.06165	3	Island	0.01	0.0012791
ZNF462	promoter	148418	chr9	109623138	109623731	1.35374	4.06122	3	S_Shore	0.01	0.0012791
FBXL7	promoter	439595	chr5	15499895	15500249	1.35316	4.05949	3	Island	0.01	0.0012791
SLC12A6	inside	108068	chr15	34628731	34628815	-1.35211	4.05634	3	N_Shore	0.01	0.0012791
SYT9	inside	205769	chr11	7273148	7273378	1.34234	4.02701	3	Island	0.01	0.0012791
COBL	promoter	245989	chr7	51384519	51384579	1.33955	4.01864	3	Island	0.011	0.00140701
RIPOR2	overlaps 5'	202047	chr6	25042090	25042497	-1.3345	4.00349	3	OpenSea	0.012	0.00153492
PVR	promoter	22330	chr19	45146976	45147078	1.33233	3.99699	3	N_Shore	0.012	0.00153492
PCDH20	inside	18260	chr13	61989724	61989737	1.33124	3.99373	3	OpenSea	0.012	0.00153492
RIN2	promoter	115938	chr20	19867136	19867145	1.33096	3.99288	3	OpenSea	0.012	0.00153492
GLI2	inside	191219	chr2	121493896	121494295	1.32234	3.96703	3	Island	0.012	0.00153492
BCL9	promoter	84833	chr1	147012788	147013020	1.31792	3.95376	3	OpenSea	0.012	0.00153492
GRB7	inside	8514	chr17	37895771	37896063	1.31764	3.95291	3	OpenSea	0.012	0.00153492
LMX1A	inside	154848	chr1	165325169	165325673	1.30986	3.92959	3	Island	0.014	0.00179074
ISG20	promoter	19975	chr15	89178776	89178874	-1.30154	3.90463	3	OpenSea	0.016	0.00204656
GPSM3	inside	4757	chr6	32159607	32160074	-1.30019	3.90058	3	N_Shelf	0.017	0.00217447
KBTBD11	inside	33065	chr8	1949246	1949342	1.29954	3.89862	3	Island	0.017	0.00217447
LMNTD1	overlaps 5'	152245	chr12	25801455	25801621	1.29916	3.89749	3	OpenSea	0.017	0.00217447
ACACA	inside	74320	chr17	35656660	35656896	1.29814	3.89442	3	OpenSea	0.017	0.00217447
SHISA4	inside	3910	chr1	201857945	201857955	1.29685	3.89055	3	OpenSea	0.017	0.00217447
ZSCAN1	promoter	20565	chr19	58545001	58545160	1.29537	3.8861	3	Island	0.018	0.00230238
TTN	inside	281433	chr2	179395885	179396214	-1.2931	3.87929	3	OpenSea	0.018	0.00230238
TIAL1	promoter	20418	chr10	121357400	121357524	-1.28718	3.86153	3	S_Shore	0.018	0.00230238
ARHGAP24	inside	223972	chr4	86748944	86749040	1.28477	3.8543	3	OpenSea	0.018	0.00230238
CTSZ	promoter	10667	chr20	57583391	57583474	-1.28388	3.85164	3	S_Shore	0.018	0.00230238
MMP2	inside	27505	chr16	55514378	55514470	1.92831	3.85662	2	S_Shore	0.018	0.00230238
VIPR2	inside	110432	chr7	158936538	158937107	1.28288	3.84864	3	Island	0.019	0.00243029
TSPOAP1-AS1	inside	24122	chr17	56409011	56409518	-1.28282	3.84845	3	OpenSea	0.019	0.00243029
WWP2	inside	24158	chr16	69958189	69958626	1.28164	3.84492	3	OpenSea	0.019	0.00243029
DUSP6	inside	4459	chr12	89744488	89744609	1.28054	3.84161	3	N_Shore	0.019	0.00243029
ADHFE1	promoter	36326	chr8	67344553	67344588	1.27963	3.83888	3	Island	0.019	0.00243029
HLA-E	inside	4693	chr6	30458586	30458730	-1.27621	3.82864	3	S_Shore	0.019	0.00243029
LINC00908	promoter	31172	chr18	74240460	74240582	1.27596	3.82787	3	OpenSea	0.019	0.00243029
STEAP2	inside	25818	chr7	89841214	89841435	1.9079	3.81581	2	Island	0.021	0.00268611
FAM180A	promoter	15290	chr7	135433639	135433736	1.26995	3.80984	3	OpenSea	0.022	0.00281402
TNF	inside	1820	chr6	31544694	31544934	-1.26603	3.7981	3	N_Shelf	0.025	0.00319775
TRIOBP	inside	40166	chr22	38092978	38093079	1.26221	3.78664	3	OpenSea	0.026	0.00332566
GALNT13	overlaps 5'	582063	chr2	154728210	154728468	1.24901	3.74703	3	N_Shore	0.028	0.00358148
IRF5	inside	11817	chr7	128579876	128579964	-1.24671	3.74014	3	S_Shore	0.028	0.00358148
CDH9	promoter	135572	chr5	27038782	27038836	1.24558	3.73675	3	OpenSea	0.028	0.00358148
MIR137HG	inside	2100	chr1	98511210	98511258	1.2387	3.71611	3	Island	0.031	0.00396521
KCTD2	inside	18702	chr17	73056104	73056187	1.23696	3.71087	3	OpenSea	0.031	0.00396521
TRIM2	inside	134876	chr4	154125637	154125720	1.23461	3.70383	3	OpenSea	0.031	0.00396521
FLI1	inside	119351	chr11	128565519	128566387	-1.23335	3.70006	3	S_Shore	0.031	0.00396521
SSH3	promoter	9159	chr11	67070238	67070738	1.23271	3.69812	3	N_Shore	0.031	0.00396521
MBNL2	inside	252284	chr13	97873877	97873992	1.23071	3.69212	3	OpenSea	0.031	0.00396521
MIR100HG	inside	113959	chr11	121970694	121970740	1.22944	3.68831	3	OpenSea	0.031	0.00396521
ESR1	inside	412777	chr6	152126441	152126745	1.22169	3.66508	3	N_Shelf	0.032	0.00409312
LINC00602	downstream	2064	chr6	166422626	166422671	1.83407	3.66813	2	S_Shore	0.032	0.00409312
ARHGAP25	inside	136697	chr2	68961597	68962012	-1.22081	3.66244	3	OpenSea	0.033	0.00422103
LINC00930	upstream	4445	chr15	93128681	93128777	-1.21668	3.65004	3	OpenSea	0.033	0.00422103
CTNND2	overlaps 5'	932158	chr5	11904110	11904127	1.21457	3.64372	3	Island	0.034	0.00434894
TRIL	promoter	5055	chr7	28998069	28998195	1.20536	3.61608	3	Island	0.038	0.00486058
RUNX3	overlaps 5'	35534	chr1	25291546	25292018	-1.20325	3.60976	3	OpenSea	0.038	0.00486058
ARHGAP24	inside	174777	chr4	86851399	86851425	1.20172	3.60517	3	OpenSea	0.038	0.00486058
CD1D	overlaps 5'	6479	chr1	158149705	158149974	-1.20008	3.60024	3	N_Shore	0.038	0.00486058
GRHL3	inside	45158	chr1	24645850	24645885	1.19992	3.59975	3	N_Shelf	0.038	0.00486058
TEF	promoter	31995	chr22	41763253	41763266	1.19958	3.59875	3	OpenSea	0.038	0.00486058
PAX1	inside	12827	chr20	21686308	21686548	1.19895	3.59685	3	Island	0.038	0.00486058
LMO3	inside	61452	chr12	16758692	16758715	1.1953	3.5859	3	OpenSea	0.038	0.00486058
CSTA	overlaps 5'	16804	chr3	122043799	122044172	1.19468	3.58405	3	OpenSea	0.038	0.00486058
LRRC2	inside	64694	chr3	46608056	46608139	1.19277	3.57831	3	S_Shore	0.038	0.00486058
PLEKHA1	promoter	57777	chr10	124133785	124133802	1.80531	3.61063	2	N_Shore	0.038	0.00486058
DUOXA1	promoter	12511	chr15	45422083	45422095	1.7908	3.58159	2	Island	0.038	0.00486058
COL25A1	promoter	478761	chr4	110223967	110223969	1.78934	3.57868	2	Island	0.038	0.00486058
BTF3	upstream	7198	chr5	72715731	72715996	1.1891	3.56729	3	Island	0.039	0.00498849
MARCH11	promoter	112423	chr5	16180068	16180076	1.18906	3.56718	3	Island	0.039	0.00498849
APOD	inside	13614	chr3	195310883	195310936	1.18183	3.54549	3	OpenSea	0.042	0.00537222
CD59	promoter	33469	chr11	33758413	33758529	1.18177	3.5453	3	S_Shore	0.042	0.00537222
NCKAP5	overlaps 5'	439491	chr2	134326017	134326204	1.18006	3.54017	3	OpenSea	0.042	0.00537222
GLS2	promoter	17445	chr12	56882314	56882326	1.17695	3.53086	3	Island	0.042	0.00537222
THBS2	inside	38262	chr6	169653935	169653961	1.17321	3.51964	3	OpenSea	0.042	0.00537222
XAF1	inside	19808	chr17	6659364	6659562	-1.1728	3.5184	3	OpenSea	0.042	0.00537222
SLC12A6	inside	108068	chr15	34610829	34611069	1.17132	3.51396	3	OpenSea	0.042	0.00537222
PRDM13	inside	8804	chr6	100057143	100057160	1.76619	3.53238	2	S_Shore	0.042	0.00537222
GALR1	promoter	20088	chr18	74961724	74961727	1.76538	3.53076	2	Island	0.042	0.00537222
CBFA2T2	inside	159909	chr20	32149963	32150311	1.7638	3.52761	2	OpenSea	0.042	0.00537222
ARHGEF33	inside	56086	chr2	39187533	39187539	1.75934	3.51867	2	Island	0.042	0.00537222
JPH3	inside	95268	chr16	87636539	87636594	1.75438	3.50875	2	Island	0.043	0.00550013
BMP7	promoter	93655	chr20	55841898	55841925	1.16507	3.4952	3	S_Shore	0.044	0.00562804
GATA5	promoter	12473	chr20	61051029	61051036	1.16408	3.49223	3	Island	0.044	0.00562804
CA4	overlaps 5'	20958	chr17	58227267	58227745	1.1631	3.48931	3	Island	0.044	0.00562804
C17orf102	promoter	5246	chr17	32906454	32906456	1.75285	3.5057	2	Island	0.044	0.00562804
CD302	inside	29627	chr2	160654086	160654236	1.74942	3.49883	2	Island	0.044	0.00562804
MOB2	inside	294816	chr11	1750302	1750381	-1.15713	3.47139	3	OpenSea	0.045	0.00575595
SELENBP1	inside	8432	chr1	151345123	151345181	1.15137	3.4541	3	OpenSea	0.046	0.00588386
SEMA3E	inside	285257	chr7	83277965	83278138	1.14228	3.42684	4	OpenSea	0.047	0.00601177
LTBP1	inside	452206	chr2	33359356	33359688	1.13679	3.41038	3	OpenSea	0.048	0.00613968
VWC2	overlaps 5'	138881	chr7	49813111	49813486	1.70888	3.41775	2	Island	0.048	0.00613968
